# Supplementary material for: ﻿New morphological data on Kurzia longirostris (Daday, 1898) (Crustacea, Branchiopoda) from the Congo River Basin
Source: Zookeys. 2025 Oct 31;1257:339–54. doi: 10.3897/zookeys.1257.141692 (PMC12595508; doi:10.3897/zookeys.1257.141692)
Supplement: XML Treatment for Kurzia cf. longirostris [file zookeys.1257.141692-treatment1.xml]

<!DOCTYPE tp:taxon-treatment
  PUBLIC "-//TaxonX//DTD Taxonomic Treatment Publishing DTD v0 20100105//EN" "tax-treatment-NSO.dtd">
<tp:taxon-treatment xmlns:tp="http://www.plazi.org/taxpub"><tp:treatment-meta><kwd-group><label>Taxon classification</label><kwd>
                <named-content content-type="kingdom">Animalia</named-content>
              </kwd><kwd>
                <named-content content-type="order">Anomopoda</named-content>
              </kwd><kwd>
                <named-content content-type="family">Chydoridae</named-content>
              </kwd></kwd-group><mixed-citation publication-type="journal"><person-group><name><surname>Moreira-Silva</surname><given-names>Camila</given-names></name><name><surname>Sousa</surname><given-names>Francisco Diogo Rocha</given-names></name><name><surname>Elmoor-Loureiro</surname><given-names>Lourdes M. A.</given-names></name><name><surname>Isumbisho</surname><given-names>Mwapu</given-names></name><name><surname>Sarmento</surname><given-names>Hugo</given-names></name><name><surname>Borges</surname><given-names>Alberto V.</given-names></name><name><surname>Perbiche-Neves</surname><given-names>Gilmar</given-names></name></person-group><article-title>﻿New morphological data on <italic><tp:taxon-name><tp:taxon-name-part taxon-name-part-type="genus" reg="Kurzia">Kurzia</tp:taxon-name-part> <tp:taxon-name-part taxon-name-part-type="species" reg="longirostris">longirostris</tp:taxon-name-part></tp:taxon-name></italic> (Daday, 1898) (<tp:taxon-name><tp:taxon-name-part taxon-name-part-type="subphylum">Crustacea</tp:taxon-name-part></tp:taxon-name>, <tp:taxon-name><tp:taxon-name-part taxon-name-part-type="class">Branchiopoda</tp:taxon-name-part></tp:taxon-name>) from the Congo River Basin</article-title><source>Zookeys</source><day>31</day><month>10</month><year>2025</year><volume>1257</volume><fpage>339</fpage><lpage>354</lpage><pub-id pub-id-type="doi">10.3897/zookeys.1257.141692</pub-id></mixed-citation></tp:treatment-meta><tp:nomenclature><label>﻿</label><tp:taxon-name><object-id xmlns:xlink="http://www.w3.org/1999/xlink" content-type="arpha" xlink:type="simple">764F4EB1-E5F8-5DA7-B98B-2E0AE979E01E</object-id>
              <tp:taxon-name-part taxon-name-part-type="genus" reg="Kurzia">Kurzia</tp:taxon-name-part>
              <tp:taxon-name-part taxon-name-part-type="uncertainty-rank">cf.</tp:taxon-name-part>
              <tp:taxon-name-part taxon-name-part-type="species" reg="longirostris">longirostris</tp:taxon-name-part>
            </tp:taxon-name><tp:taxon-authority>(Daday, 1898)</tp:taxon-authority><tp:nomenclature-citation-list><tp:nomenclature-citation><tp:taxon-name>
                  <tp:taxon-name-part taxon-name-part-type="genus" reg="Alona">Alona</tp:taxon-name-part> <tp:taxon-name-part taxon-name-part-type="species" reg="longirostris">longirostris</tp:taxon-name-part></tp:taxon-name><comment>in <xref ref-type="bibr" rid="B8">Daday (1898)</xref></comment></tp:nomenclature-citation><tp:nomenclature-citation><tp:taxon-name>
                  <tp:taxon-name-part taxon-name-part-type="genus" reg="Alona">Alona</tp:taxon-name-part> <tp:taxon-name-part taxon-name-part-type="species" reg="macrohyncha">macrohyncha</tp:taxon-name-part></tp:taxon-name><comment>in Daday (1900)</comment></tp:nomenclature-citation><tp:nomenclature-citation><tp:taxon-name>
                  <tp:taxon-name-part taxon-name-part-type="genus" reg="Pseudoalona">Pseudoalona</tp:taxon-name-part> <tp:taxon-name-part taxon-name-part-type="species" reg="longirostris">longirostris</tp:taxon-name-part></tp:taxon-name><comment>in <xref ref-type="bibr" rid="B33">Sars (1901)</xref>, <xref ref-type="bibr" rid="B3">Brehm (1933</xref>, <xref ref-type="bibr" rid="B4">1934</xref>) and <xref ref-type="bibr" rid="B15">Gauthier (1937)</xref></comment></tp:nomenclature-citation></tp:nomenclature-citation-list></tp:nomenclature><tp:treatment-sec sec-type="material" id="SECID0EUIAE"><title>Material examined.</title><p>• Eight adults parthenogenetic females from the Congo main river channel, Congo River Basin, DR Congo (<named-content xmlns:xlink="http://www.w3.org/1999/xlink" content-type="dwc:verbatimCoordinates" xlink:type="simple"><named-content content-type="geo-json" specific-use="{&#34;type&#34;:&#34;Point&#34;,&#34;coordinates&#34;:[17.666700,-0.609790]}" id="NCID0E4IAE" xlink:type="simple">-0.60979, 17.6667</named-content></named-content> and <named-content xmlns:xlink="http://www.w3.org/1999/xlink" content-type="dwc:verbatimCoordinates" xlink:type="simple"><named-content content-type="geo-json" specific-use="{&#34;type&#34;:&#34;Point&#34;,&#34;coordinates&#34;:[18.219780,-4.020290]}" id="NCID0EFJAE" xlink:type="simple">-4.02029, 18.21978</named-content></named-content>), material collected between 17.xii.2013 and 06.v.2015 (FDRS0703). • Five adult females from the Kasai River, Congo River, DR Congo (<named-content xmlns:xlink="http://www.w3.org/1999/xlink" content-type="dwc:verbatimCoordinates" xlink:type="simple"><named-content content-type="geo-json" specific-use="{&#34;type&#34;:&#34;Point&#34;,&#34;coordinates&#34;:[17.469140,-3.262180]}" id="NCID0ENJAE" xlink:type="simple">-3.26218, 17.46914</named-content></named-content> and <named-content xmlns:xlink="http://www.w3.org/1999/xlink" content-type="dwc:verbatimCoordinates" xlink:type="simple"><named-content content-type="geo-json" specific-use="{&#34;type&#34;:&#34;Point&#34;,&#34;coordinates&#34;:[19.261100,-3.262180]}" id="NCID0EVJAE" xlink:type="simple">-3.26218, 19.2611</named-content></named-content>), material collected between 20.iv.2015 and 26.iv.2015 (FDRS0704). • One adult parthenogenetic female from the Itimbiri River, Congo River Basin, DR Congo (<named-content xmlns:xlink="http://www.w3.org/1999/xlink" content-type="dwc:verbatimCoordinates" xlink:type="simple"><named-content content-type="geo-json" specific-use="{&#34;type&#34;:&#34;Point&#34;,&#34;coordinates&#34;:[22.695620,2.063870]}" id="NCID0E4JAE" xlink:type="simple">2.06387, 22.69562</named-content></named-content>), material collected on 13.vi.2014 (FDRS0705). • One adult parthenogenetic female from the Ikelemba River, Congo River Basin, DR Congo (<named-content xmlns:xlink="http://www.w3.org/1999/xlink" content-type="dwc:verbatimCoordinates" xlink:type="simple"><named-content content-type="geo-json" specific-use="{&#34;type&#34;:&#34;Point&#34;,&#34;coordinates&#34;:[18.297380,0.108620]}" id="NCID0EFKAE" xlink:type="simple">0.10862, 18.29738</named-content></named-content>), material collected on 19.vi.2014 (FDRS0706). • One adult parthenogenetic female from the Ruki River, Congo River Basin, DR Congo (<named-content xmlns:xlink="http://www.w3.org/1999/xlink" content-type="dwc:verbatimCoordinates" xlink:type="simple"><named-content content-type="geo-json" specific-use="{&#34;type&#34;:&#34;Point&#34;,&#34;coordinates&#34;:[18.312940,0.074110]}" id="NCID0ENKAE" xlink:type="simple">0.07411, 18.31294</named-content></named-content>), material collected between 20.vi.2014 (FDRS0707). • One adult parthenogenetic female from the Kamatsha River, Congo River Basin, DR Congo (<named-content xmlns:xlink="http://www.w3.org/1999/xlink" content-type="dwc:verbatimCoordinates" xlink:type="simple"><named-content content-type="geo-json" specific-use="{&#34;type&#34;:&#34;Point&#34;,&#34;coordinates&#34;:[18.926260,-3.715210]}" id="NCID0EVKAE" xlink:type="simple">-3.71521, 18.92626</named-content></named-content>), material collected between 25.iv.2015 (FDRS0708).</p><p>
              <bold>Description of parthenogenetic females.</bold>
            </p><p><bold>General habitus</bold> (Figs <xref ref-type="fig" rid="F1">1A, B</xref>, <xref ref-type="fig" rid="F4">4A, B</xref>): rounded body in lateral view, length 0.42–0.52 mm (<italic>n</italic> = 17), height/length ratio 0.68–0.75; dorsal margin arched, with moderate dorsal keel, without lateral projections; in dorsal (Fig. <xref ref-type="fig" rid="F1">1C</xref>) and ventral views (Fig. <xref ref-type="fig" rid="F1">1D</xref>); body laterally compressed.</p><fig id="F1" position="float" orientation="portrait"><object-id xmlns:xlink="http://www.w3.org/1999/xlink" content-type="doi" xlink:type="simple">10.3897/zookeys.1257.141692.figure1</object-id><object-id xmlns:xlink="http://www.w3.org/1999/xlink" content-type="arpha" xlink:type="simple">E101BECA-FE29-52A3-B879-9ABE5C3EBFFA</object-id><label>Figure 1.</label><caption><p><tp:taxon-name><tp:taxon-name-part taxon-name-part-type="genus" reg="Kurzia">Kurzia</tp:taxon-name-part> <tp:taxon-name-part taxon-name-part-type="uncertainty-rank">cf.</tp:taxon-name-part> <tp:taxon-name-part taxon-name-part-type="species" reg="longirostris">longirostris</tp:taxon-name-part></tp:taxon-name> (Daday, 1898) from the Congo River Basin, DR Congo, parthenogenetic female. <bold>A, B.</bold> Habitus; <bold>C.</bold> Dorsal view; <bold>D.</bold> Ventral view; <bold>E.</bold> Ventral margin of carapace, median and posterior portions; <bold>F.</bold> Rostrum; <bold>G.</bold> Idem, frontal view; <bold>H.</bold> Head pores; <bold>I.</bold> Labral keel; <bold>J.</bold> Idem, frontal view showing the lateral horns; <bold>K.</bold> Antennule; <bold>L.</bold> Antenna; <bold>M.</bold> Maxilla.</p></caption><graphic xmlns:xlink="http://www.w3.org/1999/xlink" xlink:href="zookeys-1257-339_article-141692__-g001.jpg" position="float" orientation="portrait" xlink:type="simple" id="oo_1455394.jpg"><uri content-type="original_file" xlink:type="simple">https://binary.pensoft.net/fig/1455394</uri></graphic></fig><p><bold>Carapace</bold> (Figs <xref ref-type="fig" rid="F1">1E</xref>, <xref ref-type="fig" rid="F4">4E</xref>): covered by longitudinal lines on valves and head shield; anteroventral margin rounded, with an evident flange; ventral margin almost rounded, with a distinctive rounded angle at 2/3 of margin’s length. Setae at valve ventral margin 38–44, organized into three groups; anterior group with 5 or 6 long setae, median group with up 21 shorter plumose setae, posterior group with up 17 plumose setae. Posterior margin clearly rounded, armed with spinulae exceeding marginal line of valves.</p><p><bold>Cephalic structures</bold> (Figs <xref ref-type="fig" rid="F1">1F–J</xref>, <xref ref-type="fig" rid="F4">4F</xref>): ocellus smaller than eye. <bold><italic>Head shield</italic></bold> (Fig. <xref ref-type="fig" rid="F1">1F</xref>) covered by longitudinal lines. <bold><italic>Rostrum</italic></bold> (Figs <xref ref-type="fig" rid="F1">1F, G</xref>, <xref ref-type="fig" rid="F4">4C, D</xref>) long and slightly curved, in frontal view tip not sharp, about 1.3–2.0× longer than antennular body; posterior margin triangular. <bold><italic>Head pores</italic></bold> (Figs <xref ref-type="fig" rid="F1">1H</xref>, <xref ref-type="fig" rid="F4">4G, H</xref>): 3 main head pores with anterior and posterior ones longer than median pore, connected by a thick rim; posterior pore transversally elongate, sometimes bilobed; lateral pores inserted in a deep depression, distance from median main head pore about 1.6× <abbrev xmlns:xlink="http://www.w3.org/1999/xlink" xlink:title="postpore distance" id="ABBRID0E2OAE" xlink:type="simple">PP</abbrev>; <abbrev xmlns:xlink="http://www.w3.org/1999/xlink" xlink:title="postpore distance" id="ABBRID0E6OAE" xlink:type="simple">PP</abbrev>/<abbrev xmlns:xlink="http://www.w3.org/1999/xlink" xlink:title="interpore distance" id="ABBRID0EDPAE" xlink:type="simple">IP</abbrev> about 0.42. <bold><italic>Labrum</italic></bold> (Fig. <xref ref-type="fig" rid="F1">1I, J</xref>) short, armed with lateral horns; keel triangular, free of spines or notch, apex round or slightly sharp. <bold><italic>Antennule</italic></bold> – A1 (Fig. <xref ref-type="fig" rid="F1">1K</xref>) approximately 4.5–5.0× longer than wide, never extending beyond tip of rostrum; antennular sensory seta slender, about 2.5–3.1× shorter than length of antennular body, inserted near mid-length of antennular body; 9 aesthetascs which 3 are longer than others but shorter than antennular body, protruding beyond tip of rostrum. <bold><italic>Antenna</italic></bold> – A2 (Fig. <xref ref-type="fig" rid="F1">1L</xref>): basal segment thick, with a short spine; first exopodite segment of similar length to first endopodite segment, armed with 2 clusters of long setulae, apical seta bisegmented and plumose, longer than segment itself; second exopodite segment with a bisegmented, plumose seta equal in length to longest apical setae of third segment; apical spine similar in length to endopodite apical spine; first endopodite segment armed with a spine about 2× shorter than apical spine on third segment; antennal formula (exo/endo): spines 001/101, setae 113/003. <bold><italic>Maxilla</italic></bold> (Fig. <xref ref-type="fig" rid="F1">1M</xref>) well developed, with 2 long setulate setae.</p><p><bold>Thoracic limbs</bold> (Figs <xref ref-type="fig" rid="F2">2A–I</xref>, <xref ref-type="fig" rid="F4">4I</xref>): 5 pairs of thoracic limbs.</p><fig id="F2" position="float" orientation="portrait"><object-id xmlns:xlink="http://www.w3.org/1999/xlink" content-type="doi" xlink:type="simple">10.3897/zookeys.1257.141692.figure2</object-id><object-id xmlns:xlink="http://www.w3.org/1999/xlink" content-type="arpha" xlink:type="simple">442E439D-0F74-5F25-8153-BD23B3FF0B7B</object-id><label>Figure 2.</label><caption><p><tp:taxon-name><tp:taxon-name-part taxon-name-part-type="genus" reg="Kurzia">Kurzia</tp:taxon-name-part> <tp:taxon-name-part taxon-name-part-type="uncertainty-rank">cf.</tp:taxon-name-part> <tp:taxon-name-part taxon-name-part-type="species" reg="longirostris">longirostris</tp:taxon-name-part></tp:taxon-name> (Daday, 1898) from the Congo River Basin, DR Congo, parthenogenetic female. <bold>A.</bold> First limb; <bold>B.</bold> Idem, endite 3; <bold>C.</bold> Idem, <abbrev xmlns:xlink="http://www.w3.org/1999/xlink" xlink:title="outer distal lobe" id="ABBRID0EKRAE" xlink:type="simple">ODL</abbrev> and <abbrev xmlns:xlink="http://www.w3.org/1999/xlink" xlink:title="inner distal lobe" id="ABBRID0EORAE" xlink:type="simple">IDL</abbrev>; <bold>D.</bold> Second limb; <bold>E.</bold> Third limb; <bold>F.</bold> Idem, basal endite; <bold>G.</bold> Fourth limb; <bold>H.</bold> Idem, basal endite and gnathobasic filter plate; <bold>I.</bold> Fifth limb. Scale bars: 0.05 mm.</p></caption><graphic xmlns:xlink="http://www.w3.org/1999/xlink" xlink:href="zookeys-1257-339_article-141692__-g002.jpg" position="float" orientation="portrait" xlink:type="simple" id="oo_1455395.jpg"><uri content-type="original_file" xlink:type="simple">https://binary.pensoft.net/fig/1455395</uri></graphic></fig><p><bold><italic>First limb</italic></bold> (Figs <xref ref-type="fig" rid="F2">2A–C</xref>, <xref ref-type="fig" rid="F4">4J</xref>). Epipodite oval, armed with a short digitiform projection. <abbrev xmlns:xlink="http://www.w3.org/1999/xlink" xlink:title="outer distal lobe" id="ABBRID0ESSAE" xlink:type="simple">ODL</abbrev> seta bisegmented, armed with fine, short spines, longer than the <abbrev xmlns:xlink="http://www.w3.org/1999/xlink" xlink:title="inner distal lobe" id="ABBRID0EWSAE" xlink:type="simple">IDL</abbrev> third seta; accessory seta plumose, similar in length to <abbrev xmlns:xlink="http://www.w3.org/1999/xlink" xlink:title="outer distal lobe" id="ABBRID0E1SAE" xlink:type="simple">ODL</abbrev> seta. <abbrev xmlns:xlink="http://www.w3.org/1999/xlink" xlink:title="inner distal lobe" id="ABBRID0E5SAE" xlink:type="simple">IDL</abbrev> (en4) with 1 group of short setulae on corm, 3 setae present; seta 1 armed with spines, length about ½ as long as setae 2–3; seta 2 slightly shorter than seta 3; setae 2–3 chitinized and bisegmented, armed with relatively short, thick proximal spines. Endite 3 with 4 setae; anterior seta 1 thin and unarmed about 1.4× longer than posterior seta (c); posterior setae (a–b) of similar length among themselves, armed with spines on the middle part, shorter than anterior seta 1; seta (c) armed laterally with short spines, shorter than the setae (a–b). Endite 2 with 3 posterior setae present (d–f); seta (d) armed with short spines near to middle part, about 1.7× shorter than seta (e); seta (e) long, armed laterally with short spines; seta (f) about 1.2× longer than seta (d) and 1.3× shorter than seta (e). Endite 1 with 2 posterior setae of similar length (g–h), which are bisegmented and densely setulate on distal part. Ejector hooks all similar length and armed with spines; ventral face of the limb with 6–8 clusters of thick setulae. Gnathobase not studied.</p><p><bold><italic>Second limb</italic></bold> (Fig. <xref ref-type="fig" rid="F2">2D</xref>). Exopodite without seta, armed with 2 rows of short spinulae. Inner limb portion armed with 8 scrapers; scraper 1 similar in length of scraper 2; a long element present near to scraper 1 base; scrapers 3–4 similar in length, about 0.8 of scraper 1 length; scrapers 5 shorter than the scarper 3–4, about 0.8 length of scraper 1; scrapers 6–7 of similar length, shorter than the scraper 5, about 0.4 length of scraper 1; scraper 8 shorter than scrapers 6–7, about 0.3 length of scraper 1; scraper 6–8 armed with thicker spines than on other scrapers. Proximal portion of the gnathobase setulate, armed with 4 elements; filter plate with 7 setulate setae.</p><p><bold><italic>Third limb</italic></bold> (Fig. <xref ref-type="fig" rid="F2">2E, F</xref>). Epipodite oval, with 2 short projections. Exopodite rectangular armed with 5 distal and 2 lateral setae; seventh seta setulate, longer than the sixth, similar in length to third seta; fifth seta geniculated, densely setulate, about 3.3× longer than fourth seta, about 2.5× longer than second seta; fourth seta densely setulate, about 2.2 longer than third seta; second seta plumose, about 3× longer than third seta, about 1.2× longer than first seta; first seta armed laterally with short setulae. Distal endite with three setae (1–3), seta (1–2) scraper-like, seta (3) curved and armed with many setulae bilaterally implanted; 4 plumose posterior setae increasing in length toward to posterior part of the endite (a–d). Basal endite with 4 soft anterior setae 4–7) of similar length. Gnathobase armed with four elements, first being a cylindrical sensillum, second a geniculated and relatively short seta, third and fourth elements naked; filter plate with five plumose setae.</p><p><bold><italic>Fourth limb</italic></bold> (Fig. <xref ref-type="fig" rid="F2">2G, H</xref>). Pre-epipodite oval and densely setulate; epipodite oval with two projections. Exopodite wide, with six plumose marginal setae; sixth seta slightly longer than fifth seta; fourth seta about 0.8 of sixth seta length; third seta about 0.6 of sixth seta length; second seta longer than the first seta, about 0.4 of sixth seta length; first seta about 1.8× shorter than the third seta, about 0.3 of sixth seta length; third seta about 1.5× longer than second seta. Distal endite with 4 setae (1–4); seta 1 chitinized; flaming-torch-like setae (3–4) markedly shorter than the seta 1. Basal endite armed with 3 setulate setae which increase in length towards to gnathobase (a–c). Gnathobase with 2 elements, armed with a seta of similar in length to width of endite; filter plate with 5 setae.</p><p><bold><italic>Fifth limb</italic></bold> (Fig. <xref ref-type="fig" rid="F2">2I</xref>). Pre-epipodite rounded and densely setulate; epipodite oval, with 2 projections. Exopodite bilobate, armed with 4 plumose setae; first seta about 2× shorter than fourth seta; second and third setae similar in length, about 1.6× longer than first seta; fourth seta about 1.4× longer than second and third setae. Internal lobe wide, rounded and with many setulae; setae 1–2 setulate; seta 1 about 1.6× longer than seta 2. Gnathobase armed with 2 elements, filter plate absent.</p><p><bold>Abdominal and postabdmominal structures: <italic>Abdomen</italic></bold> (Fig. <xref ref-type="fig" rid="F3">3A</xref>). About 3× shorter than thorax, 2 transverse rows of setulae present on dorsal surface. <bold><italic>Postabdomen</italic></bold> (Figs <xref ref-type="fig" rid="F3">3A–C</xref>, <xref ref-type="fig" rid="F4">4K–M</xref>) narrow, about 4.5–7.5× longer than wide; ventral margin slightly curved; preanal and anal margins of similar length, angles prominent; postanal part elongate, margin markedly concave, distalmost part projected beyond postabdominal claw base; 8–12 marginal denticles, distalmost denticles sometimes isolated, proximal most denticles might be accompanied by 1–4 fine, short spines; 11–16 lateral fascicles formed by thin, short spinulae. Postabdominal setae about 0.6 of postabdomen length, bisegmented, armed with setulae in the distal segment. <bold><italic>Postabdominal claw</italic></bold> with spicules on surface, longer than anal margin, about 0.35–0.50 of length of postabdomen; pecten with proximalmost spinulae longer than distalmost ones. <bold><italic>Basal spines</italic></bold> (Fig. <xref ref-type="fig" rid="F4">4M</xref>) armed with spiculae, about 0.08–0.09 of length of postabdominal claw, shorter than width of postabdominal claw at its base.</p><fig id="F3" position="float" orientation="portrait"><object-id xmlns:xlink="http://www.w3.org/1999/xlink" content-type="doi" xlink:type="simple">10.3897/zookeys.1257.141692.figure3</object-id><object-id xmlns:xlink="http://www.w3.org/1999/xlink" content-type="arpha" xlink:type="simple">27628B79-F392-5874-950C-974A0178D7CC</object-id><label>Figure 3.</label><caption><p><tp:taxon-name><tp:taxon-name-part taxon-name-part-type="genus" reg="Kurzia">Kurzia</tp:taxon-name-part> <tp:taxon-name-part taxon-name-part-type="uncertainty-rank">cf.</tp:taxon-name-part> <tp:taxon-name-part taxon-name-part-type="species" reg="longirostris">longirostris</tp:taxon-name-part></tp:taxon-name> (Daday, 1898) from the Congo River Basin, DR Congo, parthenogenetic female. <bold>A.</bold> Postabdomen; <bold>B.</bold> Idem, illustrating strongly concave postanal dorsal margin; <bold>C.</bold> Idem, detail distalmost part and terminal claws. Scale bars: 0.05 mm.</p></caption><graphic xmlns:xlink="http://www.w3.org/1999/xlink" xlink:href="zookeys-1257-339_article-141692__-g003.jpg" position="float" orientation="portrait" xlink:type="simple" id="oo_1455396.jpg"><uri content-type="original_file" xlink:type="simple">https://binary.pensoft.net/fig/1455396</uri></graphic></fig><fig id="F4" position="float" orientation="portrait"><object-id xmlns:xlink="http://www.w3.org/1999/xlink" content-type="doi" xlink:type="simple">10.3897/zookeys.1257.141692.figure4</object-id><object-id xmlns:xlink="http://www.w3.org/1999/xlink" content-type="arpha" xlink:type="simple">3FDF115F-F3B0-5D15-AF8E-E1F50D8C8425</object-id><label>Figure 4.</label><caption><p><tp:taxon-name><tp:taxon-name-part taxon-name-part-type="genus" reg="Kurzia">Kurzia</tp:taxon-name-part> <tp:taxon-name-part taxon-name-part-type="uncertainty-rank">cf.</tp:taxon-name-part> <tp:taxon-name-part taxon-name-part-type="species" reg="longirostris">longirostris</tp:taxon-name-part></tp:taxon-name> (Daday, 1898) from the Congo River Basin, DR Congo, parthenogenetic female. <bold>A, B.</bold> Habitus; <bold>C, D.</bold> Rostrum; <bold>E.</bold> Posteroventral corner of carapace; <bold>F.</bold> Head shield (arrows show position of lateral head pores); <bold>G, H.</bold> Head pores; <bold>I.</bold> Trunk limbs; <bold>J.</bold> First limb, <abbrev xmlns:xlink="http://www.w3.org/1999/xlink" xlink:title="outer distal lobe" id="ABBRID0EQXAE" xlink:type="simple">ODL</abbrev>, and <abbrev xmlns:xlink="http://www.w3.org/1999/xlink" xlink:title="inner distal lobe" id="ABBRID0EUXAE" xlink:type="simple">IDL</abbrev>; <bold>K.</bold> Postabdomen; <bold>L.</bold> Idem, postabdominal claws; <bold>M.</bold> Idem, basal spines.</p></caption><graphic xmlns:xlink="http://www.w3.org/1999/xlink" xlink:href="zookeys-1257-339_article-141692__-g004.jpg" position="float" orientation="portrait" xlink:type="simple" id="oo_1455397.jpg"><uri content-type="original_file" xlink:type="simple">https://binary.pensoft.net/fig/1455397</uri></graphic></fig><p><bold>Males.</bold> We did not encounter male specimens in our samples. Therefore, males were not studied. However, drawings and a short diagnosis of <italic><tp:taxon-name><tp:taxon-name-part taxon-name-part-type="genus" reg="Kurzia">K.</tp:taxon-name-part> <tp:taxon-name-part taxon-name-part-type="species" reg="longirostris">longirostris</tp:taxon-name-part></tp:taxon-name></italic> males can be found in <xref ref-type="bibr" rid="B39">Smirnov (1971)</xref>.</p><p><bold>Ephippial females.</bold> Not studied.</p></tp:treatment-sec><tp:treatment-sec sec-type="variability" id="SECID0E1YAE"><title>Variability.</title><p>Two individuals of <tp:taxon-name><tp:taxon-name-part taxon-name-part-type="genus" reg="Kurzia">Kurzia</tp:taxon-name-part> <tp:taxon-name-part taxon-name-part-type="uncertainty-rank">cf.</tp:taxon-name-part> <tp:taxon-name-part taxon-name-part-type="species" reg="longirostris">longirostris</tp:taxon-name-part></tp:taxon-name> (Daday, 1898) had two short denticles on the posteroventral corner of the carapace (Fig. <xref ref-type="fig" rid="F1">1E</xref>). In the postabdomen, the postanal margin might be strongly concave with distalmost part very elongated (Fig. <xref ref-type="fig" rid="F3">3B, C</xref>). More than concave, mostly the distalmost part was elongated. There were some variations regarding the tip and length of the rostrum.</p></tp:treatment-sec><tp:treatment-sec sec-type="distribution" id="SECID0EVZAE"><title>Distribution and biology.</title><p><italic><tp:taxon-name><tp:taxon-name-part taxon-name-part-type="genus" reg="Kurzia">Kurzia</tp:taxon-name-part> <tp:taxon-name-part taxon-name-part-type="species" reg="longirostris">longirostris</tp:taxon-name-part></tp:taxon-name></italic> s.l. is widely distributed in the Oriental region (<italic>terra typica</italic>) (<xref ref-type="bibr" rid="B8">Daday 1898</xref>). In the Australasian region, this species was considered as possibly rare (<xref ref-type="bibr" rid="B42">Smirnov and Timms 1983</xref>). Populations from the Neotropical region are observed in a few localities, especially in Brazil and Colombia (<xref ref-type="bibr" rid="B12">Elmoor-Loureiro et al. 2023</xref>; <xref ref-type="bibr" rid="B14">Fuentes-Reinés et al. 2022</xref>). In the Afrotropics, besides the Congo River Basin (DR Congo), the presence of the species extends throughout the basins of the Volta, Niger, and Chari Rivers (<xref ref-type="bibr" rid="B32">Rey and Saint-Jean 1969</xref>; <xref ref-type="bibr" rid="B39">Smirnov 1971</xref>; <xref ref-type="bibr" rid="B6">Chiambeng and Dumont 2005</xref>; <xref ref-type="bibr" rid="B28">Neretina et al. 2017</xref>) (Fig. <xref ref-type="fig" rid="F5">5</xref>).</p><fig id="F5" position="float" orientation="portrait"><object-id xmlns:xlink="http://www.w3.org/1999/xlink" content-type="doi" xlink:type="simple">10.3897/zookeys.1257.141692.figure5</object-id><object-id xmlns:xlink="http://www.w3.org/1999/xlink" content-type="arpha" xlink:type="simple">D4D2FF50-4E18-5922-A1C4-0311A185E4DC</object-id><label>Figure 5.</label><caption><p>Geographic distribution of <italic><tp:taxon-name><tp:taxon-name-part taxon-name-part-type="genus" reg="Kurzia">Kurzia</tp:taxon-name-part> <tp:taxon-name-part taxon-name-part-type="species" reg="longirostris">longirostris</tp:taxon-name-part></tp:taxon-name></italic> s.l. (Daday, 1898) based on previous studies (<xref ref-type="bibr" rid="B32">Rey and Saint-Jean 1969</xref>; <xref ref-type="bibr" rid="B39">Smirnov 1971</xref>; <xref ref-type="bibr" rid="B42">Smirnov and Timms 1983</xref>; <xref ref-type="bibr" rid="B31">Rajapaksa and Fernando 1986</xref>; <xref ref-type="bibr" rid="B41">Smirnov and De Meester 1996</xref>; <xref ref-type="bibr" rid="B19">Hudec 2000</xref>; <xref ref-type="bibr" rid="B6">Chiambeng and Dumont 2005</xref>; <xref ref-type="bibr" rid="B17">Gutiérrez et al. 2008</xref>; <xref ref-type="bibr" rid="B29">Padhye and Dumont 2015</xref>; <xref ref-type="bibr" rid="B28">Neretina et al. 2017</xref>; <xref ref-type="bibr" rid="B14">Fuentes-Reinés et al. 2022</xref>), and GBIF (2025). The new records of <tp:taxon-name><tp:taxon-name-part taxon-name-part-type="genus" reg="Kurzia">Kurzia</tp:taxon-name-part> <tp:taxon-name-part taxon-name-part-type="uncertainty-rank">cf.</tp:taxon-name-part> <tp:taxon-name-part taxon-name-part-type="species" reg="longirostris">longirostris</tp:taxon-name-part></tp:taxon-name> (Daday, 1898) from the Congo River Basin, DR Congo, are presented as triangles.</p></caption><graphic xmlns:xlink="http://www.w3.org/1999/xlink" xlink:href="zookeys-1257-339_article-141692__-g005.jpg" position="float" orientation="portrait" xlink:type="simple" id="oo_1455398.jpg"><uri content-type="original_file" xlink:type="simple">https://binary.pensoft.net/fig/1455398</uri></graphic></fig><p>The populations examined here were collected from stretches with water temperatures ranging from 25.9 to 28.9 °C, dissolved oxygen range of 1.29–6.76 mg/L<sup>−1</sup>, pH of 3.63–7.18, and conductivity of 13.3–77.1 µS/cm (see <xref ref-type="bibr" rid="B2">Borges et al. 2019</xref> for methods of measuring environmental parameters).</p></tp:treatment-sec><ref-list><ref id="B8"><mixed-citation xmlns:xlink="http://www.w3.org/1999/xlink" xlink:type="simple"><person-group><name name-style="western"><surname>Daday</surname><given-names>J</given-names></name></person-group> (<year>1898</year>) <source>Mikroskopische süßwasserthiere aus Ceylon. Anhangsheft zum XXI. Bande (1898) der Termliszetrajzi Füzetek. Eigenthum des Ung.</source><publisher-name>National-Museums</publisher-name>, <publisher-loc>Budapest</publisher-loc>, <size units="page">123 pp</size>. <ext-link xlink:href="10.5962/bhl.title.114901" ext-link-type="doi" xlink:type="simple">https://doi.org/10.5962/bhl.title.114901</ext-link></mixed-citation></ref><ref id="B33"><mixed-citation xmlns:xlink="http://www.w3.org/1999/xlink" xlink:type="simple"><person-group><name name-style="western"><surname>Sars</surname><given-names>GO</given-names></name></person-group> (<year>1901</year>) <article-title>Contributions to the knowledge of the freshwater Entomostraca of South America, as shown by artificial hatching from dried material. 1. <tp:taxon-name><tp:taxon-name-part taxon-name-part-type="infraorder">Cladocera</tp:taxon-name-part></tp:taxon-name>.</article-title><source>Archiv for Mathematik og Naturvidensk</source><volume>23</volume>(<issue>3</issue>): <fpage>1</fpage>–<lpage>102</lpage>. <ext-link xlink:href="https://eurekamag.com/research/022/283/022283965.php" ext-link-type="uri" xlink:type="simple">https://eurekamag.com/research/022/283/022283965.php</ext-link></mixed-citation></ref><ref id="B3"><mixed-citation xmlns:xlink="http://www.w3.org/1999/xlink" xlink:type="simple"><person-group><name name-style="western"><surname>Brehm</surname><given-names>V</given-names></name></person-group> (<year>1933</year>) <article-title>Mitteilungen von der Wallacea-Expedition Woltereck. Mitteilung VI. Die <italic><tp:taxon-name><tp:taxon-name-part taxon-name-part-type="genus">Alona</tp:taxon-name-part></tp:taxon-name></italic>- und <italic><tp:taxon-name><tp:taxon-name-part taxon-name-part-type="genus">Alonella</tp:taxon-name-part></tp:taxon-name></italic>-Arten von Dagiangan.</article-title><source>Zoologischer Anzeiger</source><volume>104</volume>: <fpage>77</fpage>–<lpage>84</lpage>.</mixed-citation></ref><ref id="B4"><mixed-citation xmlns:xlink="http://www.w3.org/1999/xlink" xlink:type="simple"><person-group><name name-style="western"><surname>Brehm</surname><given-names>V</given-names></name></person-group> (<year>1934</year>) <article-title>Voyage de Ch. Alluaud et P.A. Chappuis en Afrique francaise.</article-title><source>Archiv für Hydrobiologie</source><volume>26</volume>: <fpage>50</fpage>–<lpage>90</lpage>.</mixed-citation></ref><ref id="B15"><mixed-citation xmlns:xlink="http://www.w3.org/1999/xlink" xlink:type="simple"><person-group><name name-style="western"><surname>Gauthier</surname><given-names>H</given-names></name></person-group> (<year>1937</year>) <article-title>Euphyllopodes et cladocères continentaux récoltés par M. Monod au Sahara occidental et en Mauritanie.</article-title><source>Bulletin de la Société des Sciences Naturelles du Maroc</source><volume>17</volume>: <fpage>75</fpage>–<lpage>98</lpage>.</mixed-citation></ref><ref id="B39"><mixed-citation xmlns:xlink="http://www.w3.org/1999/xlink" xlink:type="simple"><person-group><name name-style="western"><surname>Smirnov</surname><given-names>NN</given-names></name></person-group> (<year>1971</year>) <source><tp:taxon-name><tp:taxon-name-part taxon-name-part-type="family">Chydoridae</tp:taxon-name-part></tp:taxon-name> Fauny Mira. Fauna USSR.</source><publisher-name>Rakoobraznie</publisher-name>, <publisher-loc>1, Leningrad</publisher-loc>, <size units="page">531 pp</size>. [English translation: <tp:taxon-name><tp:taxon-name-part taxon-name-part-type="family">Chydoridae</tp:taxon-name-part></tp:taxon-name> of the World. Israel Program for Scientific Translations, Jerusalem, 1974]</mixed-citation></ref><ref id="B42"><mixed-citation xmlns:xlink="http://www.w3.org/1999/xlink" xlink:type="simple"><person-group><name name-style="western"><surname>Smirnov</surname><given-names>NN</given-names></name><name name-style="western"><surname>Timms</surname><given-names>BV</given-names></name></person-group> (<year>1983</year>) A revision of the Australian <tp:taxon-name><tp:taxon-name-part taxon-name-part-type="infraorder">Cladocera</tp:taxon-name-part></tp:taxon-name> (<tp:taxon-name><tp:taxon-name-part taxon-name-part-type="subphylum">Crustacea</tp:taxon-name-part></tp:taxon-name>). Records of the Australian Museum 1(Supplement 1): 1–132. <ext-link xlink:href="10.3853/j.0812-7387.1.1983.103" ext-link-type="doi" xlink:type="simple">https://doi.org/10.3853/j.0812-7387.1.1983.103</ext-link></mixed-citation></ref><ref id="B12"><mixed-citation xmlns:xlink="http://www.w3.org/1999/xlink" xlink:type="simple"><person-group><name name-style="western"><surname>Elmoor-Loureiro</surname><given-names>LMA</given-names></name><name name-style="western"><surname>Sousa</surname><given-names>FDR</given-names></name><name name-style="western"><surname>Oliveira</surname><given-names>F</given-names></name><name name-style="western"><surname>Joko</surname><given-names>CY</given-names></name><name name-style="western"><surname>Perbiche-Neves</surname><given-names>G</given-names></name><name name-style="western"><surname>da Silva</surname><given-names>ACS</given-names></name><name name-style="western"><surname>Silva</surname><given-names>AJ</given-names></name><name name-style="western"><surname>Ghidini</surname><given-names>AR</given-names></name><name name-style="western"><surname>Meira</surname><given-names>BR</given-names></name><name name-style="western"><surname>Aggio</surname><given-names>CEG</given-names></name><name name-style="western"><surname>Morais-Junior</surname><given-names>CS</given-names></name><name name-style="western"><surname>Eskinazi-Sant’Anna</surname><given-names>EM</given-names></name><name name-style="western"><surname>Lansac-Tôha</surname><given-names>FM</given-names></name><name name-style="western"><surname>Cabral</surname><given-names>GS</given-names></name><name name-style="western"><surname>Portinho</surname><given-names>JL</given-names></name><name name-style="western"><surname>Nascimento</surname><given-names>JR</given-names></name><name name-style="western"><surname>Silva</surname><given-names>JVF</given-names></name><name name-style="western"><surname>Veado</surname><given-names>L</given-names></name><name name-style="western"><surname>Chiarelli</surname><given-names>LJ</given-names></name><name name-style="western"><surname>Santana</surname><given-names>LO</given-names></name><name name-style="western"><surname>Diniz</surname><given-names>LP</given-names></name><name name-style="western"><surname>Braghin</surname><given-names>LSM</given-names></name><name name-style="western"><surname>Schwind</surname><given-names>LTF</given-names></name><name name-style="western"><surname>Melo Júnior</surname><given-names>M</given-names></name><name name-style="western"><surname>Progênio</surname><given-names>M</given-names></name><name name-style="western"><surname>Rocha</surname><given-names>MA</given-names></name><name name-style="western"><surname>Silva</surname><given-names>MLC</given-names></name><name name-style="western"><surname>Castilho-Noll</surname><given-names>MSM</given-names></name><name name-style="western"><surname>Silva</surname><given-names>NJ</given-names></name><name name-style="western"><surname>dos Santos</surname><given-names>NG</given-names></name><name name-style="western"><surname>Morari</surname><given-names>PHR</given-names></name><name name-style="western"><surname>Maia-Barbosa</surname><given-names>PM</given-names></name><name name-style="western"><surname>Oliveira</surname><given-names>PM</given-names></name><name name-style="western"><surname>Arrieira</surname><given-names>RL</given-names></name><name name-style="western"><surname>Macêdo</surname><given-names>RL</given-names></name><name name-style="western"><surname>Deosti</surname><given-names>S</given-names></name><name name-style="western"><surname>Mantovano</surname><given-names>T</given-names></name><name name-style="western"><surname>Gazulha</surname><given-names>V</given-names></name><name name-style="western"><surname>Bonecker</surname><given-names>CC</given-names></name><name name-style="western"><surname>Lansac-Tôha</surname><given-names>FA</given-names></name><name name-style="western"><surname>Corgosinho</surname><given-names>PHC</given-names></name><name name-style="western"><surname>Velho</surname><given-names>LFM</given-names></name><name name-style="western"><surname>Simões</surname><given-names>NR</given-names></name></person-group> (<year>2023</year>) Towards a synthesis of the biodiversity of freshwater <tp:taxon-name><tp:taxon-name-part taxon-name-part-type="kingdom">Protozoa</tp:taxon-name-part></tp:taxon-name>, <tp:taxon-name><tp:taxon-name-part taxon-name-part-type="phylum">Rotifera</tp:taxon-name-part></tp:taxon-name>, <tp:taxon-name><tp:taxon-name-part taxon-name-part-type="infraorder">Cladocera</tp:taxon-name-part></tp:taxon-name>, and <tp:taxon-name><tp:taxon-name-part taxon-name-part-type="subclass">Copepoda</tp:taxon-name-part></tp:taxon-name> in Brazil. Limnologica 100: 126008. <ext-link xlink:href="10.1590/S0101-81752002000100027" ext-link-type="doi" xlink:type="simple">https://doi.org/10.1590/S0101-81752002000100027</ext-link></mixed-citation></ref><ref id="B14"><mixed-citation xmlns:xlink="http://www.w3.org/1999/xlink" xlink:type="simple"><person-group><name name-style="western"><surname>Fuentes-Reinés</surname><given-names>JM</given-names></name><name name-style="western"><surname>Elmoor-Loureiro</surname><given-names>LMA</given-names></name><name name-style="western"><surname>Sousa</surname><given-names>FDR</given-names></name><name name-style="western"><surname>Eslava-Eljaiek</surname><given-names>P</given-names></name></person-group> (<year>2022</year>) Contribución al conocimiento de Cladóceros de las charcas temporales al norte de Colombia. Revista Peruana de Biología 29(2): e22641. <ext-link xlink:href="10.15381/rpb.v29i2.22641" ext-link-type="doi" xlink:type="simple">https://doi.org/10.15381/rpb.v29i2.22641</ext-link></mixed-citation></ref><ref id="B32"><mixed-citation xmlns:xlink="http://www.w3.org/1999/xlink" xlink:type="simple"><person-group><name name-style="western"><surname>Rey</surname><given-names>J</given-names></name><name name-style="western"><surname>Saint-Jean</surname><given-names>L</given-names></name></person-group> (<year>1969</year>) <article-title>Les cladocères (Crustacés Branchiopodes) du Tchad (première note) Cahiers O.R.S.T.R.O.M.</article-title><source>Série Hydrobiologie</source><volume>2</volume>: <fpage>79</fpage>–<lpage>118</lpage>.</mixed-citation></ref><ref id="B6"><mixed-citation xmlns:xlink="http://www.w3.org/1999/xlink" xlink:type="simple"><person-group><name name-style="western"><surname>Chiambeng</surname><given-names>GY</given-names></name><name name-style="western"><surname>Dumont</surname><given-names>HJ</given-names></name></person-group> (<year>2005</year>) <article-title>The <tp:taxon-name><tp:taxon-name-part taxon-name-part-type="class">Branchiopoda</tp:taxon-name-part></tp:taxon-name> (<tp:taxon-name><tp:taxon-name-part taxon-name-part-type="subphylum">Crustacea</tp:taxon-name-part></tp:taxon-name>: <tp:taxon-name><tp:taxon-name-part taxon-name-part-type="infraorder">Anomopoda</tp:taxon-name-part></tp:taxon-name>, <tp:taxon-name><tp:taxon-name-part taxon-name-part-type="infraorder">Ctenopoda</tp:taxon-name-part></tp:taxon-name> and <tp:taxon-name><tp:taxon-name-part taxon-name-part-type="suborder">Cyclestherida</tp:taxon-name-part></tp:taxon-name>) of the rain forests of Cameroon, West Africa: low abundances, few endemics and a boreal–tropical disjunction.</article-title><source>Journal of Biogeography</source><volume>32</volume>(<issue>9</issue>): <fpage>1611</fpage>–<lpage>1620</lpage>. <ext-link xlink:href="10.1111/j.1365-2699.2005.01280.x" ext-link-type="doi" xlink:type="simple">https://doi.org/10.1111/j.1365-2699.2005.01280.x</ext-link></mixed-citation></ref><ref id="B28"><mixed-citation xmlns:xlink="http://www.w3.org/1999/xlink" xlink:type="simple"><person-group><name name-style="western"><surname>Neretina</surname><given-names>AN</given-names></name><name name-style="western"><surname>Zelalem</surname><given-names>W</given-names></name><name name-style="western"><surname>Kotov</surname><given-names>AA</given-names></name></person-group> (<year>2017</year>) <article-title>Studies of the <tp:taxon-name><tp:taxon-name-part taxon-name-part-type="infraorder">Cladocera</tp:taxon-name-part></tp:taxon-name> (<tp:taxon-name><tp:taxon-name-part taxon-name-part-type="subphylum">Crustacea</tp:taxon-name-part></tp:taxon-name>: <tp:taxon-name><tp:taxon-name-part taxon-name-part-type="class">Branchiopoda</tp:taxon-name-part></tp:taxon-name>) of Ethiopia: current state and further perspectives.</article-title><source>Ethiopian Journal of Biological Sciences</source><volume>16</volume>: <fpage>171</fpage>–<lpage>180</lpage>.</mixed-citation></ref><ref id="B31"><mixed-citation xmlns:xlink="http://www.w3.org/1999/xlink" xlink:type="simple"><person-group><name name-style="western"><surname>Rajapaksa</surname><given-names>R</given-names></name><name name-style="western"><surname>Fernando</surname><given-names>CH</given-names></name></person-group> (<year>1986</year>) <article-title>Tropical species of <italic><tp:taxon-name><tp:taxon-name-part taxon-name-part-type="genus">Kurzia</tp:taxon-name-part></tp:taxon-name></italic> (<tp:taxon-name><tp:taxon-name-part taxon-name-part-type="subphylum">Crustacea</tp:taxon-name-part></tp:taxon-name>, <tp:taxon-name><tp:taxon-name-part taxon-name-part-type="infraorder">Cladocera</tp:taxon-name-part></tp:taxon-name>) with a description of <italic><tp:taxon-name><tp:taxon-name-part taxon-name-part-type="genus">Kurzia</tp:taxon-name-part> <tp:taxon-name-part taxon-name-part-type="species">brevilabris</tp:taxon-name-part></tp:taxon-name></italic> sp. nov.</article-title><source>Canadian Journal of Zoology</source><volume>64</volume>(<issue>11</issue>): <fpage>2590</fpage>–<lpage>2602</lpage>. <ext-link xlink:href="10.1139/z86-379" ext-link-type="doi" xlink:type="simple">https://doi.org/10.1139/z86-379</ext-link></mixed-citation></ref><ref id="B41"><mixed-citation xmlns:xlink="http://www.w3.org/1999/xlink" xlink:type="simple"><person-group><name name-style="western"><surname>Smirnov</surname><given-names>NN</given-names></name><name name-style="western"><surname>De Meester</surname><given-names>L</given-names></name></person-group> (<year>1996</year>) <article-title>Contributions to the <tp:taxon-name><tp:taxon-name-part taxon-name-part-type="infraorder">Cladocera</tp:taxon-name-part></tp:taxon-name> fauna from Papua New Guinea.</article-title><source>Hydrobiologia</source><volume>317</volume>(<issue>1</issue>): <fpage>65</fpage>–<lpage>68</lpage>. <ext-link xlink:href="10.1007/BF00013726" ext-link-type="doi" xlink:type="simple">https://doi.org/10.1007/BF00013726</ext-link></mixed-citation></ref><ref id="B19"><mixed-citation xmlns:xlink="http://www.w3.org/1999/xlink" xlink:type="simple"><person-group><name name-style="western"><surname>Hudec</surname><given-names>I</given-names></name></person-group> (<year>2000</year>) <article-title>Subgeneric differentiation within <italic><tp:taxon-name><tp:taxon-name-part taxon-name-part-type="genus">Kurzia</tp:taxon-name-part></tp:taxon-name></italic> (<tp:taxon-name><tp:taxon-name-part taxon-name-part-type="subphylum">Crustacea</tp:taxon-name-part></tp:taxon-name>: <tp:taxon-name><tp:taxon-name-part taxon-name-part-type="infraorder">Anomopoda</tp:taxon-name-part></tp:taxon-name>: <tp:taxon-name><tp:taxon-name-part taxon-name-part-type="family">Chydoridae</tp:taxon-name-part></tp:taxon-name>) and a new species from Central America.</article-title><source>Hydrobiologia</source><volume>421</volume>(<issue>1</issue>): <fpage>165</fpage>–<lpage>178</lpage>. <ext-link xlink:href="10.1023/A:1003919712255" ext-link-type="doi" xlink:type="simple">https://doi.org/10.1023/A:1003919712255</ext-link></mixed-citation></ref><ref id="B17"><mixed-citation xmlns:xlink="http://www.w3.org/1999/xlink" xlink:type="simple"><person-group><name name-style="western"><surname>Gutiérrez</surname><given-names>ME</given-names></name><name name-style="western"><surname>Suárez-Morales</surname><given-names>E</given-names></name><name name-style="western"><surname>Gutiérrez-Aguirre</surname><given-names>M</given-names></name><name name-style="western"><surname>Silva-Briano</surname><given-names>M</given-names></name><name name-style="western"><surname>Granados-Ramírez</surname><given-names>J</given-names></name><name name-style="western"><surname>Garfias-Espejo</surname><given-names>T</given-names></name></person-group> (<year>2008</year>) <source><tp:taxon-name><tp:taxon-name-part taxon-name-part-type="infraorder">Cladocera</tp:taxon-name-part></tp:taxon-name> y <tp:taxon-name><tp:taxon-name-part taxon-name-part-type="subclass">Copepoda</tp:taxon-name-part></tp:taxon-name> de las Aguas Continentales de México. Guía Ilustrada.</source><publisher-name>Universidad Autónoma de México y El Colegio de la Frontera Sur</publisher-name>, <publisher-loc>México</publisher-loc>, <size units="page">322 pp</size>.</mixed-citation></ref><ref id="B29"><mixed-citation xmlns:xlink="http://www.w3.org/1999/xlink" xlink:type="simple"><person-group><name name-style="western"><surname>Padhye</surname><given-names>SM</given-names></name><name name-style="western"><surname>Dumont</surname><given-names>HJ</given-names></name></person-group> (<year>2015</year>) Species richness of <tp:taxon-name><tp:taxon-name-part taxon-name-part-type="infraorder">Cladocera</tp:taxon-name-part></tp:taxon-name> (<tp:taxon-name><tp:taxon-name-part taxon-name-part-type="subphylum">Crustacea</tp:taxon-name-part></tp:taxon-name>: <tp:taxon-name><tp:taxon-name-part taxon-name-part-type="class">Branchiopoda</tp:taxon-name-part></tp:taxon-name>) in the Western Ghats of Maharashtra and Goa (India), with biogeographical comments. Journal of Limnology 74. <ext-link xlink:href="10.4081/jlimnol.2014.1033" ext-link-type="doi" xlink:type="simple">https://doi.org/10.4081/jlimnol.2014.1033</ext-link></mixed-citation></ref><ref id="B2"><mixed-citation xmlns:xlink="http://www.w3.org/1999/xlink" xlink:type="simple"><person-group><name name-style="western"><surname>Borges</surname><given-names>AV</given-names></name><name name-style="western"><surname>Darchambeau</surname><given-names>F</given-names></name><name name-style="western"><surname>Lambert</surname><given-names>T</given-names></name><name name-style="western"><surname>Morana</surname><given-names>C</given-names></name><name name-style="western"><surname>Allen</surname><given-names>GH</given-names></name><name name-style="western"><surname>Tambwe</surname><given-names>E</given-names></name><name name-style="western"><surname>Toengaho Sembaito</surname><given-names>A</given-names></name><name name-style="western"><surname>Mambo</surname><given-names>T</given-names></name><name name-style="western"><surname>Nlandu Wabakhangazi</surname><given-names>J</given-names></name><name name-style="western"><surname>Descy</surname><given-names>J-P</given-names></name><name name-style="western"><surname>Teodoru</surname><given-names>CR</given-names></name><name name-style="western"><surname>Bouillon</surname><given-names>S</given-names></name></person-group> (<year>2019</year>) <article-title>Variations in dissolved greenhouse gases (CO<sub>2</sub>, CH<sub>4</sub>, N<sub>2</sub>O) in the Congo River network overwhelmingly driven by fluvial-wetland connectivity.</article-title><source>Biogeosciences</source><volume>16</volume>(<issue>19</issue>): <fpage>3801</fpage>–<lpage>3834</lpage>. <ext-link xlink:href="10.5194/bg-16-3801-2019" ext-link-type="doi" xlink:type="simple">https://doi.org/10.5194/bg-16-3801-2019</ext-link></mixed-citation></ref></ref-list></tp:taxon-treatment>
